# Supplementary material for: Major changes in microbial diversity and community composition across gut sections of a juvenile Panchlora cockroach
Source: PLoS One. 2017 May 18;12(5):e0177189. doi: 10.1371/journal.pone.0177189 (PMC5436645; doi:10.1371/journal.pone.0177189)
Supplement: S1 Dataset — (XLSX) [file pone.0177189.s001.xlsx]

## Sheet: Sheet1
	Panchlora_foregut	Panchlora_midgut	Panchlora_hindgut	Dump N11D0	Dump N12D0	Dump N9D0	A. colombica Bottom	A. colombica Top
Total pyrotags	20661	16079	18894
Total pyrotags (high quality) used in analyses	14112	12906	14236	32720	27404	22546	12701	8620
Panchlora pyrotags with minimum sequence length set to 200bps
Panchlora_foregut Barcode	ATGCTacgggcggtgtgtRc
Panchlora_midgut Barcode	ATGCTacgggcggtgtgtRc
Panchlora_hindgut Barcode	AGCACacgggcggtgtgtRc
Phylum	Panchlora_hindgut	Panchlora_midgut	Panchlora_foregut	Dump N11D0	Dump N12D0	Dump N9D0	A. colombica Bottom	A. colombica Top	Sum
Other	703	43	46	274	153	427	2	1	1649
Gemmatimonadetes	0	0	0	33	42	63	0	0	138
Planctomycetes	0	1	1	48	8	93	0	0	151
Fusobacteria	168	21	4	4	4	0	0	0	201
Verrucomicrobia	16	2	1	171	25	14	0	0	229
Spirochaetes	13	0	0	41	13	164	0	0	231
Acidobacteria	146	3	1	42	36	28	0	0	256
Synergistetes	391	8	9	4	8	32	0	0	452
Deltaproteobacteria	1162	40	46	99	115	144	1	0	1607
Alphaproteobacteria	173	114	130	1786	716	1871	45	19	4854
Betaproteobacteria	520	83	61	3469	4237	1981	345	527	11223
Firmicutes	2812	4293	1094	778	623	773	640	499	11512
Actinobacteria	175	357	169	6276	2578	5321	1	0	14877
Bacteroidetes	2573	225	222	13850	11124	7382	34	69	35479
Gammaproteobacteria	5384	7716	12328	5845	7722	4253	11633	7505	62386
	14236	12906	14112	32720	27404	22546	12701	8620
