# Supplementary material for: Major changes in microbial diversity and community composition across gut sections of a juvenile Panchlora cockroach
Source: PLoS One. 2017 May 18;12(5):e0177189. doi: 10.1371/journal.pone.0177189 (PMC5436645; doi:10.1371/journal.pone.0177189)
Supplement: S2 Dataset — (XLSX) [file pone.0177189.s002.xlsx]

## Sheet: Sheet1
	Pathway	Foregut_800.ko	Midgut.800.ko	Hindgut.800.ko			Pathway	Escherichia_Foregut	Acinetobacter_Foregut		Weissella_Midgut	Serratia_Midgut	Lactococcus_Midgut	Klebsiella_Midgut	Escherichia_Midgut	Enterobacter_Midgut	Citrobacter_Midgut	Acinetobacter_Midgut		Escherichia_Hindgut	Enterobacter_Hindgut	Desulfovibrio_Hindgut	Bacteroides_Hindgut	Parabacteroides_Hindgut	Tannerella_Hindgut	Serratia_Hindgut	Acinetobacter_Hindgut	Clostridium_Hindgut	Klebsiella_Hindgut	Lactococcus_Hindgut	Paludibacter_Hindgut	Desulfarculus
	Total Proteins	16326	114990	318000		67	African trypanosomiasis	1				4			1	4	2			3	3					2
	CAZymes (GHs)	103	1912	6460		67	Amoebiasis													1			1	1							1
67	Infectious Diseases	125	841	1973		67	Bacterial invasion of epithelial cells	2							24					41	1
42	Cell Motility	31	690	2328		67	Chagas disease (American trypanosomiasis)	1				4			1	4	2			3	3					2
32	Signal Transduction	301	1814	6065		67	Epithelial cell signaling in Helicobacter pylori infection	2	10			4	4	4	4	19	6	6		5	11	3	8	4	3	2	5	3	3	1	3
31	Membrane Transport	440	4122	8748		67	Hepatitis C
21	Genetic Information Processing	778	4660	15585		67	Herpes simplex infection																1
11	Xenobiotic Degradation and Metabolism	411	1440	3227		67	HTLV-I infection																1									1
9	Terpenes and Secondary Metabolites	316	1389	4547		67	Influenza A
8	Vitamin and Cofactor Metabolism	424	2313	6829		67	Legionellosis	5	5		3	5	6	5	10	23	7	5		19	14	55	25	11	8	5	5	13	5	2	10	57
7	Glycan Biosynthesis	145	1004	3463		67	Leishmaniasis
5	Amino Acid Metabolism	1400	6342	18025		67	Malaria
4	Nucleic Acid Metabolism	388	2699	7867		67	Measles
3	Lipid Metabolism	473	1935	4883		67	Pathogenic Escherichia coli infection
2	Energy Metabolism	626	3093	10094		67	Pertussis	18	36			36		24	39	71	11	27		35	40	6	19	4	1	24	8		17		1
1	Carbohydrate Metabolism	1240	8010	21883		67	Salmonella infection	6	4			5		3	14	29	13	4		33	16	32	12	5	4	3	3	1	2			48
	Other KEGG Pathways	309	1694	5193		67	Shigellosis								1					6
						67	Staphylococcus aureus infection				1		26			2									1				1	5
	Total Proteins	16326	114990	318000		67	Toxoplasmosis
	Total Predicted KEGG	7407	42046	120710		67	Tuberculosis	5	6		3	5	17	3	7	12	3	8		7	10	27	19	18	3	7	7	15	7	9	7	7
	Total Predicted Protein with Genes-level annotation	14434	80684	147899		67	Vibrio cholerae infection																2								1
	Total Predicted KEGG with Genes-level annotation	7356	44739	76832		67	Vibrio cholerae pathogenic cycle	6	4		2	11	4	9	17	30	9	4		27	24	22	5	4		6	3	4	7	1		6
						67	Infectious Diseases	46	65		9	74	57	48	118	194	53	54		180	122	145	93	47	20	51	31	36	42	18	23	119
		Foregut All Contigs	Midgut All Contigs	Hindgut All Contigs		42	Bacterial chemotaxis	12	3			26	8	10	26	153	42			47	98	196	7	3	1	29	1	30	12	3		78
	CAZymes (GHs)	103	1912	6460		42	Flagellar assembly	13				27			71	174	83			98	105	187	4			32		7				118
	Total CAZy	156	2268	7956		42	Regulation of actin cytoskeleton																2
	Total proteins	46501	867263	1124056		42	Cell Motility	25	3		0	53	8	10	97	327	125	0		145	203	383	13	3	1	61	1	37	12	3	0	196
						32	ErbB signaling pathway
						32	MAPK signaling pathway																1
						32	MAPK signaling pathway - fly
						32	MAPK signaling pathway - yeast	1	3			5	5		1	7	1	1		3	4		5	2	1	3	1	2	1	1
						32	Two-component system	92	194		21	188	66	128	210	581	171	141		281	355	450	236	74	21	149	91	115	98	36	33	156
						32	Signal Transduction	93	197		21	193	71	128	211	588	172	142		284	359	450	242	76	22	152	92	117	99	37	33	156
						31	ABC transporters	93	178		65	337	242	215	246	792	237	118		355	497	284	136	60	14	249	69	158	148	101	50	42
						31	Bacterial secretion system	30	68		12	33	38	34	98	154	22	53		130	95	58	71	44	18	32	36	25	22	19	7	15
						31	Phosphotransferase system (PTS)	40	6		17	51	102	109	94	216	40	9		130	146	14				47	8	62	78	37	1	1
						31	Membrane Transport	163	252		94	421	382	358	438	1162	299	180		615	738	356	207	104	32	328	113	245	248	157	58	58
						24	Base excision repair	15	24		15	18	34	16	20	62	15	17		28	37	36	56	18	9	15	18	18	13	18	12	4
						24	DNA replication	10	27		20	19	73	17	29	80	16	23		37	42	56	73	30	15	22	18	40	16	37	14	10
						24	Fanconi anemia pathway
						24	Homologous recombination	16	59		27	39	102	26	41	125	31	41		60	74	78	107	44	25	35	34	57	25	46	20	10
						24	Mismatch repair	12	35		25	30	87	22	39	107	19	28		52	58	68	98	36	19	30	24	50	20	43	20	7
						24	Non-homologous end-joining																									1
						24	Nucleotide excision repair	8	28		18	14	38	14	17	47	10	22		27	25	52	70	22	16	9	17	40	11	17	10	4
						23	Proteasome
						23	Protein export	17	31		12	20	44	22	22	70	19	24		29	44	56	69	44	18	18	23	24	17	22	7	16
						23	Protein processing in endoplasmic reticulum	1	4			3		1	2	6	1	5		4	6	4	16	8	3	2	3	3			4	3
						23	RNA degradation	18	34		11	20	48	29	25	68	18	34		39	48	82	84	60	21	21	30	52	27	24	29	23
						23	SNARE interactions in vesicular transport
						23	Sulfur relay system	9	22			22	12	14	24	61	14	14		28	35	21	6	5	3	19	11	13	12	8	3	3
						23	Ubiquitin mediated proteolysis																1									1
						22	Aminoacyl-tRNA biosynthesis	27	83		34	46	119	39	45	130	31	76		66	81	165	177	86	43	35	62	116	40	49	66	27
						22	mRNA surveillance pathway															5		3					2			1
						22	Ribosome	65	59		66	55	125	22	37	57	22	63		38	43	329	312	366	111	52	65	156	38	98	59	88
						22	Ribosome biogenesis in eukaryotes	1	4		1	5	3	4	2	6	3	3		3	5	4	13	2	2	3	3	2	3	3
						22	RNA transport	3	7		4	4	6	1	6	11	4	3		7	6	2	8	4	2	2	4	4	4	3	2	1
						21	Basal transcription factors																1
						21	RNA polymerase	8	4		14	5	19	8	6	12	4	10		6	9	51	44	29	10	6	13	31	9	15	16	15
						21	Spliceosome		1
						21	Genetic Information Processing	210	422		247	300	710	235	315	842	207	363		424	513	1009	1135	757	297	269	325	606	237	383	262	214
						11	1,1,1-Trichloro-2,2-bis(4-chlorophenyl)ethane (DDT) degradation
						11	Aminobenzoate degradation	7	45		5	14	13	8	11	21	5	29		14	10	4	21	4	1	5	15	7	7	6	4	1
						11	Atrazine degradation		15			6		3	2	10	3	10		1	5			1		2	6		3
						11	Benzoate degradation	5	78		5	18	19	14	21	39	7	62		29	22	20	9	4	1	13	22	20	9	9	3
						11	Bisphenol degradation	2	13		5	1			2		2	5		4	1	1	5	1	1		6	5	1		2
						11	Caprolactam degradation	2	19			8		5	3	14	3	11		6	10		2		2	8	12	1	4
						11	Chloroalkane and chloroalkene degradation	5	16		7	10	9	9	9	29	3	15		16	15	12	2	3	1	5	2	19	8	5	2	2
						11	Chlorocyclohexane and chlorobenzene degradation	1	6			1		3	3	7	4	8		4	2		1		1	1	2	1	2
						11	Dioxin degradation	4	4		4	3	8	2	10	15	4	2		12	6	12	1	1		2		13	3	3	1
						11	Drug metabolism - cytochrome P450	1	26		2	12	4	6	6	19	2	26		9	15			2		9	12	1	2	3
						11	Drug metabolism - other enzymes	7	9		16	15	27	11	10	38	6	10		18	18	26	66	25	5	12	7	16	9	16	14	1
						11	Ethylbenzene degradation	1	14			6	3	3	5	8	3	7		6	8		4	3		3	4		2	1	1
						11	Fluorobenzoate degradation	1	15			1		4	3	7	4	15		4	2	1			1	1	4		2
						11	Metabolism of xenobiotics by cytochrome P450	1	26		2	12	4	6	5	19	2	26		9	15		3	4	3	9	12	1	3	3	1
						11	Naphthalene degradation	5	14		4	7	9	4	11	21	6	11		19	13	10		2		4	2	13	6	5	1	2
						11	Nitrotoluene degradation	3	3		2	2	1	4	10	16	10	3		15	9	28		3		3	2	5	3		2	50
						11	Polycyclic aromatic hydrocarbon degradation	1	18		1	3	4	3	1	2	3	10		2	3		9	3		1	6	1	2	1	3
						11	Styrene degradation	1	11		1	1	4	3	1	2	2	9		3	2	1				2	5		1	2
						11	Toluene degradation	9	11			9	3	12	12	46	12	12		16	21	6	11		9	9	8	4	14	1	9
						11	Xylene degradation	4			2	2	5	2	9	11	1			10	3	10	1	1		1		13	3	2	1
						11	Xenobiotic Degradation and Metabolism	60	343		56	131	113	102	134	324	82	271		197	180	131	135	57	25	90	127	120	84	57	44	56
						10	Acridone alkaloid biosynthesis
						10	Anthocyanin biosynthesis
						10	Benzoxazinoid biosynthesis
						10	beta-Lactam resistance	1	6			2		1	2	3		2		3	2		2			1	2	1
						10	Betalain biosynthesis					1														1
						10	Butirosin and neomycin biosynthesis	1			3	3	4	3	1	3				2	2		15	9	2	1		5		3	3	1
						10	Caffeine metabolism						1	1								4				1		1
						10	Clavulanic acid biosynthesis
						10	Flavone and flavonol biosynthesis	1							1					1			21	5							2
						10	Flavonoid biosynthesis		1														1	1				1
						10	Glucosinolate biosynthesis
						10	Indole alkaloid biosynthesis					1														1
						10	Isoflavonoid biosynthesis
						10	Isoquinoline alkaloid biosynthesis	2	13			5	2	4	5	14	1	12		7	7	10	15	5	3	4	4	4	2		2	3
						10	Novobiocin biosynthesis	2	15		1	8	4	5	8	15	2	9		9	9	14	24	7	5	5	8	7	4	2	3	3
						10	Penicillin and cephalosporin biosynthesis	2	6			2	1	1	3	4		2		5	2		4	2		1	2	1
						10	Phenylpropanoid biosynthesis		6			7	26	8	4	31	4	4		9	14		48	13	2	5	2	12	8	8	2
						10	Puromycin biosynthesis
						10	Stilbenoid, diarylheptanoid and gingerol biosynthesis	1	8			1			1			3		1	1		1				4		1
						10	Streptomycin biosynthesis	7	3		6	13	34	14	16	34	6	4		27	26	17	76	37	14	6	5	22	3	18	18	3
						10	Tropane, piperidine and pyridine alkaloid biosynthesis	6	21		2	9	3	7	14	22	3	15		17	12	14	27	6	3	7	10	8	7	1	4	3
						9	Biosynthesis of 12-, 14- and 16-membered macrolides
						9	Biosynthesis of ansamycins	1	4			2	6	5	3	17	4	3		8	9		10	5		4	2	5	6	3	6	3
						9	Biosynthesis of siderophore group nonribosomal peptides	1	28		1	21	6	3	9	23	11	22		23	11		2			19	6			2
						9	Biosynthesis of type II polyketide backbone
						9	Biosynthesis of type II polyketide products
						9	Biosynthesis of vancomycin group antibiotics	1	1		1	2	4	2	4	4	1	1		6	6	6	16	2	1	1	1	1	1	2	4	1
						9	Brassinosteroid biosynthesis
						9	Carotenoid biosynthesis		2									1									2
						9	Diterpenoid biosynthesis
						9	Geraniol degradation	2	61			7		7	9	19	6	49		13	15	1	7	3	1	8	32	1	6		1
						9	Insect hormone biosynthesis
						9	Limonene and pinene degradation	3	31			13	3	6	4	21	3	22		7	14	3	4	3		8	14		5	1	1
						9	Monoterpenoid biosynthesis
						9	Nonribosomal peptide structures
						9	Polyketide sugar unit biosynthesis	4	2		1	4	23	6	12	19	3	2		20	14	14	40	9	4	2	2	7	2	11	12	2
						9	Sesquiterpenoid biosynthesis
						9	Terpenoid backbone biosynthesis	4	30		19	18	50	15	18	53	15	29		26	32	34	55	20	7	13	22	14	7	34	8	4
						9	Tetracycline biosynthesis	5	15		8	6	13	6	5	15	2	16		3	13	25	2	3		5	7	12	5	7		2
						9	Type I polyketide structures
						9	Zeatin biosynthesis	1	1		2	1	3	2	1	4	1	1		1	3	3	14	4	1	3	1		1	1	3
						9	Terpenes and Secondary Metabolites	45	254		44	126	183	96	120	301	62	197		188	192	145	384	134	43	96	126	102	58	93	69	25
						8	Biotin metabolism	2	15		1	13	4	4	13	19	6	14		15	11	11	7	3	2	10	6	5	1	3	2	1
						8	Folate biosynthesis	12	25		3	24	19	15	23	53	10	25		26	35	5	42	11	9	16	15	9	9	10	10	3
						8	Lipoic acid metabolism	4	8			3	2	2	3	17	3	4		5	10	2	9	3	1	4	6		2	2	1
						8	Nicotinate and nicotinamide metabolism	18	44		9	31	24	20	22	67	21	31		32	54	29	51	29	19	24	27	18	13	7	10	3
						8	One carbon pool by folate	12	24		14	22	31	14	15	60	13	27		26	36	47	86	32	19	15	17	20	9	17	15	21
						8	Pantothenate and CoA biosynthesis	15	37		6	31	34	28	40	101	20	31		49	52	68	80	31	8	31	27	27	27	14	13	6
						8	Porphyrin and chlorophyll metabolism	11	44		1	34	8	33	37	92	53	39		49	51	69	99	18	10	30	22	27	23	4	10	15
						8	Retinol metabolism		8		2	4	4	1	3	8		5		6	9		1	2		2	2	2	1	3
						8	Riboflavin metabolism	10	14		7	12	15	12	12	36	9	16		17	22	23	35	15	7	8	9	3	12	3	13	3
						8	Thiamine metabolism	4	30		4	21	19	10	13	37	10	19		24	23	28	35	7	5	16	16	22	10	9	3	7
						8	Ubiquinone and other terpenoid-quinone biosynthesis	6	24		7	32	36	16	22	86	25	18		35	50	9	29	2	3	19	17		14	12	3	2
						8	Vitamin B6 metabolism	6	9			11	6	8	11	26	10	8		15	20	14	33	7	5	11	10	6	5	6	4
						8	Vitamin and Cofactor Metabolism	100	282		54	238	202	163	214	602	180	237		299	373	305	507	160	88	186	174	139	126	90	84	61
						7	Glycosaminoglycan biosynthesis - chondroitin sulfate																2
						7	Glycosaminoglycan biosynthesis - heparan sulfate																2
						7	Glycosaminoglycan biosynthesis - keratan sulfate
						7	Glycosaminoglycan degradation	1				3	3		1	3				1	2		50	16	4	3					5
						7	Glycosphingolipid biosynthesis - ganglio series					3	3			3					2		21	6	3	3					1
						7	Glycosphingolipid biosynthesis - globo series	2			1	3	3		1	5				2	3		30	7	2	3		1			1
						7	Glycosphingolipid biosynthesis - lacto and neolacto series		3							1		1		3			2	1			1				1
						7	Glycosylphosphatidylinositol(GPI)-anchor biosynthesis					2												1		1
						7	Lipopolysaccharide biosynthesis	32	27			39	2	30	70	105	30	22		52	57	58	57	25	7	27	15	2	22	2	13	7
						7	Mucin type O-glycan biosynthesis
						7	N-Glycan biosynthesis		2			2	1			5	1	2		1	5	4	15	5	2	1	2	3			4	2
						7	Other glycan degradation	4			4	6	7	1	8	14	5			10	12		111	26	12	8		4	1	2	7
						7	Other types of O-glycan biosynthesis									1					1	7	2					1				1
						7	Peptidoglycan biosynthesis	13	47		31	42	85	31	33	122	32	42		38	67	54	68	42	12	28	39	42	23	42	23	10
						7	Various types of N-glycan biosynthesis
						7	Glycan Biosynthesis	52	79		36	100	104	62	113	259	68	67		107	149	123	360	129	42	74	57	53	46	46	55	20
						6	beta-Alanine metabolism	9	66			22	3	13	19	60	4	52		32	30	11	13	8	1	26	30	2	11	5		1
						6	Cyanoamino acid metabolism	7	5		5	11	39	12	12	48	5	7		17	23	14	69	22	5	10	4	21	9	15	4
						6	D-Alanine metabolism	3	7		3	8	16	2	5	16	6	8		7	11	8	6	7	3	5	6	3	3	5	1	1
						6	D-Arginine and D-ornithine metabolism				2
						6	D-Glutamine and D-glutamate metabolism	1	17		6	9	10	4	8	22	4	13		7	13	7	11	10	4	10	14	8	3	6	5	2
						6	Glutathione metabolism	17	51		12	37	24	28	31	112	21	43		52	56	11	24	13	4	27	26	3	11	14	5	3
						6	Phosphonate and phosphinate metabolism	1	12			5	4	1	2	16	4	8		4	8	2	13	1	1	4	4	1	1	3
						6	Selenocompound metabolism	9	28		9	31	29	16	29	68	14	28		50	44	27	33	11	6	24	14	23	12	14	11	12
						6	Taurine and hypotaurine metabolism	8	14		3	6	21	4	12	24	5	12		14	13	35	10	5	1	6	6	3	6	14	5
						5	Alanine, aspartate and glutamate metabolism	25	70		11	52	74	42	59	140	33	64		87	92	116	174	73	39	51	46	75	32	38	39	14
						5	Arginine and proline metabolism	32	97		12	87	63	54	70	177	40	89		120	112	88	147	72	18	69	53	62	35	36	38	10
						5	Cysteine and methionine metabolism	19	64		18	73	65	43	47	155	34	64		66	94	96	108	44	29	48	38	46	25	39	17	17
						5	Glycine, serine and threonine metabolism	25	84		6	62	35	41	44	147	35	76		79	93	95	135	54	24	53	46	41	29	27	34	5
						5	Histidine metabolism		51		1	25	20	10	18	50	4	33		16	30	45	72	14	13	21	26	26	2	13	13	9
						5	Lysine biosynthesis	13	42		18	30	42	32	24	72	22	32		39	47	75	87	29	26	21	31	26	17	27	19	8
						5	Lysine degradation	7	44		2	21	4	13	15	48	6	38		26	30	12	11	3	6	19	22	3	11	4	2	1
						5	Phenylalanine metabolism	6	49		3	21	8	12	33	40	6	32		29	28	41	32	10	3	15	23	10	4	3	6	3
						5	Phenylalanine, tyrosine and tryptophan biosynthesis	15	61		7	44	45	29	31	75	18	42		49	53	56	89	42	13	32	28	31	21	32	23	7
						5	Tryptophan metabolism	5	60		1	23	10	11	10	47	11	47		23	30	10	7	1	1	20	26	6	9	6	3	1
						5	Tyrosine metabolism	7	51		5	34	21	17	29	71	11	44		40	48	25	36	13	3	23	23	21	15	9	8	5
						5	Valine, leucine and isoleucine biosynthesis	12	42			38	29	39	33	104	25	37		48	55	75	59	18	8	29	31	28	31	15	41	9
						5	Valine, leucine and isoleucine degradation	7	129		3	24	16	16	17	54	13	95		28	33	20	65	31	10	24	45	13	11	13	16	2
						5	Amino Acid Metabolism	228	1044		127	663	578	439	548	1546	321	864		833	943	869	1201	481	218	537	542	452	298	338	290	110
						4	Purine metabolism	76	129		103	123	227	91	123	298	87	123		189	208	276	295	156	82	103	109	177	84	102	73	52
						4	Pyrimidine metabolism	43	66		65	78	184	65	74	213	54	64		100	155	217	259	127	70	77	64	114	64	86	78	33
						4	Nucleic Acid Metabolism	119	195		168	201	411	156	197	511	141	187		289	363	493	554	283	152	180	173	291	148	188	151	85
						3	alpha-Linolenic acid metabolism	1	13			3		4	5	12	6	9		8	9		2		1	3	5	1	3		1
						3	Arachidonic acid metabolism		10		1	4	3	4	5	15	1	7		5	8	1	3	1		3	5		1	1
						3	Biosynthesis of unsaturated fatty acids	4	54		2	25	16	15	14	40	10	29		17	28	18	28	7	5	21	23	9	10	2	4
						3	Cutin, suberine and wax biosynthesis
						3	Ether lipid metabolism		13			1						10								2	10
						3	Fatty acid biosynthesis	12	65		14	40	51	21	24	74	16	57		21	50	68	88	32	26	28	31	34	16	24	17	4
						3	Fatty acid elongation		3			1	3			3		3			2					1	1			1
						3	Fatty acid metabolism	13	93		4	31	14	17	24	70	18	70		42	48	24	14	7	8	22	38	24	15	9	2	2
						3	Glycerolipid metabolism	10	23		14	24	35	25	26	59	18	22		40	38	17	28	12	8	20	16	19	17	12	3	1
						3	Glycerophospholipid metabolism	19	46		16	45	62	25	42	101	38	46		57	63	31	32	25	17	39	36	12	30	18	14	4
						3	Linoleic acid metabolism		6		3	2						6					1		1	1	3	5			1
						3	Primary bile acid biosynthesis		3				1					3					2				3			1
						3	Secondary bile acid biosynthesis		3				1					3					2				3			1
						3	Sphingolipid metabolism	3	8		5	2	1	3	5	9	5	4		6	4		73	21	9	4	1	3		1	2
						3	Steroid biosynthesis		6			1						5					2			2	2
						3	Steroid hormone biosynthesis		8			1	3	2	2			4		1			9	3	1	2	1			2
						3	Synthesis and degradation of ketone bodies	1	40		2	5	7	1	5	10	5	28		9	7	5			1	6	10	4		7
						3	Lipid Metabolism	63	394		61	185	197	117	152	393	117	306		206	257	164	284	108	77	154	188	111	92	79	44	11
						2	Carbon fixation in photosynthetic organisms	21	28		10	30	36	42	43	86	17	18		45	67	54	111	35	10	31	15	46	38	17	35	16
						2	Carbon fixation pathways in prokaryotes	32	107		13	46	52	41	48	156	45	83		80	97	185	175	75	35	40	61	71	45	31	48	42
						2	Methane metabolism	35	67		14	39	40	59	62	156	38	53		79	117	157	143	53	22	43	36	69	52	26	23	84
						2	Nitrogen metabolism	20	78		8	54	38	32	74	141	44	53		112	92	50	104	40	13	45	40	50	20	22	15	5
						2	Oxidative phosphorylation	35	64		21	47	39	57	44	153	46	66		61	105	183	148	28	28	53	56	84	45	31	38	44
						2	Photosynthesis	7	8		9	8	22	6	7	16	2	13		5	10	48	44	7	5	12	10	34	6	20	5	27
						2	Photosynthesis - antenna proteins
						2	Sulfur metabolism	8	32		7	30	20	19	23	67	18	33		35	46	30	28	7	4	26	19	12	13	13	4	1
						2	Energy Metabolism	158	384		82	254	247	256	301	775	210	319		417	534	707	753	245	117	250	237	366	219	160	168	219
						1	Amino sugar and nucleotide sugar metabolism	30	49		45	91	134	77	95	224	46	46		145	135	85	214	83	31	52	34	91	59	49	42	11
						1	Ascorbate and aldarate metabolism	6	10			18	10	45	31	83	10	8		36	45	13	15	4	5	20	3	8	19
						1	Butanoate metabolism	32	106		8	51	49	43	59	171	36	82		80	86	72	39	7	12	52	47	81	41	28	22	14
						1	C5-Branched dibasic acid metabolism	5	18			21	18	16	19	59	9	14		25	30	30	20	7	2	18	7	9	11	7	15	8
						1	Citrate cycle (TCA cycle)	24	55			42	24	46	44	122	31	56		66	67	70	106	35	26	32	42	31	39	17	33	25
						1	Fructose and mannose metabolism	36	12		21	43	61	66	88	143	36	15		119	96	64	133	33	22	31	9	59	53	29	15	4
						1	Galactose metabolism	28	13		23	37	52	26	54	76	23	7		89	61	23	148	44	17	23	6	39	17	21	12	5
						1	Glycolysis / Gluconeogenesis	43	75		29	73	101	91	81	209	36	71		109	144	95	159	56	18	57	35	98	62	65	34	23
						1	Glyoxylate and dicarboxylate metabolism	34	62		4	35	16	49	55	91	30	51		93	74	63	92	42	14	32	39	28	33	10	20	7
						1	Inositol phosphate metabolism	2	20		3	15	8	10	3	31	1	14		5	17	2	25	17	6	13	16	16	8	3	3	1
						1	Pentose and glucuronate interconversions	16	18		17	41	37	37	56	132	30	13		74	93	39	136	29	19	26	9	35	30	10	43	5
						1	Pentose phosphate pathway	27	41		19	51	83	62	60	161	35	28		81	101	53	113	51	25	52	24	61	53	40	32	18
						1	Propanoate metabolism	25	123		12	37	47	32	49	126	25	97		66	73	88	72	38	9	32	56	47	28	28	20	15
						1	Pyruvate metabolism	47	131		21	66	94	72	75	198	44	102		91	128	143	150	47	18	54	64	87	52	50	48	19
						1	Starch and sucrose metabolism	32	20		22	72	103	54	67	186	45	9		86	117	57	201	77	25	42	11	95	41	38	26	10
						1	Carbohydrate Metabolism	387	753		224	693	837	726	836	2012	437	613		1165	1267	897	1623	570	249	536	402	785	546	395	365	165
							Acute myeloid leukemia
							Adherens junction
							Adipocytokine signaling pathway		9			9	1	1	1	4	1	7		2	4	5	14	5	6	4	4	1	1		1
							Aldosterone-regulated sodium reabsorption
							Allograft rejection
							Alzheimer's disease	2	2		3	3	4	4	2	8	6	2		4	6	10	20			4	2	4	2	3	2	2
							Amyotrophic lateral sclerosis (ALS)	1	6			3		1	2	6	2	5		4	4	2	4			2	3		1
							Antigen processing and presentation	1	4			1		1	2	5		5		3	3	2	10	6	1	1	3	2			2
							Apoptosis		3			1						2					1			1	2
							Arrhythmogenic right ventricular cardiomyopathy (ARVC)
							Asthma
							Autoimmune thyroid disease
							Axon guidance
							B cell receptor signaling pathway
							Basal cell carcinoma
							Bile secretion																1	1
							Bladder cancer					1		1	1	4	1			2	3					1			1
							Calcium signaling pathway																2
							Carbohydrate digestion and absorption	2				5	2	3	6	12	4			5	5	1	11	2	2	2		1	3	1
							Cardiac muscle contraction										3
							Cell adhesion molecules (CAMs)
							Cell cycle																1									1
							Cell cycle - Caulobacter	11	38		11	17	52	18	14	68	14	30		22	40	104	60	26	11	13	24	36	17	21	11	28
							Cell cycle - yeast																1									1
							Chemokine signaling pathway
							Cholinergic synapse		1					1									1
							Chronic myeloid leukemia
							Circadian rhythm - fly
							Circadian rhythm - mammal
							Circadian rhythm - plant
							Collecting duct acid secretion
							Colorectal cancer
							Complement and coagulation cascades																		1
							Cytokine-cytokine receptor interaction
							Cytosolic DNA-sensing pathway
							Dilated cardiomyopathy (DCM)
							Dopaminergic synapse																1
							Dorso-ventral axis formation
							ECM-receptor interaction
							Endocrine and other factor-regulated calcium reabsorption
							Endocytosis																2
							Endometrial cancer
							Fat digestion and absorption																1		1
							Fc epsilon RI signaling pathway
							Fc gamma R-mediated phagocytosis																2
							Focal adhesion
							GABAergic synapse	4	7		2	4	7	1	12	12	1	6		10	8	8	13	2		4	4	9	1	8	2
							Gap junction
							Gastric acid secretion
							Glioma
							Glutamatergic synapse	1	7		2	4	4	1	8	12	1	6		5	8	8	14	4		4	4	9	1	3	2
							GnRH signaling pathway
							Graft-versus-host disease
							Hedgehog signaling pathway
							Hematopoietic cell lineage
							Huntington's disease	4	2			3	3	3	3	10	6	2		6	7	3	4	1	4	4	2	2	3	2	1
							Hypertrophic cardiomyopathy (HCM)
							Insulin signaling pathway	5	4		2	6	8	8	3	25	7	4		8	14	21	8	10	7	6	3	8	7	5	3	2
							Intestinal immune network for IgA production
							Jak-STAT signaling pathway
							Leukocyte transendothelial migration
							Long-term depression																1
							Long-term potentiation
							Lysosome	1	3			3	6		1	5		4		1	3	1	69	29	10	3	2	3	3		6
							Maturity onset diabetes of the young
							Meiosis - yeast				1		1				1					2	3	1								2
							Melanogenesis
							Melanoma
							Mineral absorption																1
							mTOR signaling pathway
							Natural killer cell mediated cytotoxicity
							Neuroactive ligand-receptor interaction
							Neurotrophin signaling pathway
							NOD-like receptor signaling pathway	1	4			1		1	2	5		5		3	3	2	10	6	1	1	3	2			2
							Non-small cell lung cancer
							Notch signaling pathway
							Olfactory transduction
							Oocyte meiosis																1									1
							Osteoclast differentiation
							p53 signaling pathway
							Pancreatic cancer
							Pancreatic secretion																2								1
							Parkinson's disease										3					3
							Pathways in cancer	1	8			3		1	3	9	2	8		4	4	2	10	7	1	2	4	2			2
							Peroxisome	7	27		3	17	8	8	8	29	9	23		16	16	20	27	10	11	11	14	9	7	5	2	4
							Phagosome
							Phosphatidylinositol signaling system	2	3		5	7	11	4	4	8	5	4		4	9	3	12	4	3	4	5		4	5	2	1
							Phototransduction
							Phototransduction - fly
							Plant hormone signal transduction									1							6	1	1						2
							Plant-pathogen interaction	5	9		5	19	14	10	12	39	4	7		20	21	41	27	13	3	14	10	10	4	3	7	58
							PPAR signaling pathway	1	34		4	10	9	5	4	11	1	22		6	9	5	18	8	6	7	17	5	2		1
							Primary immunodeficiency	2	6		1	5	9	2	2	10	4	7		4	5		7	3		3	6	2	1	2	1
							Prion diseases	1	1			1			1	2	1	1		2	2					1	1
							Progesterone-mediated oocyte maturation	1	4			1		1	2	5		5		3	3	2	11	6	1	1	3	2			2	1
							Prostate cancer	1	4			1		1	2	5		5		3	3	2	10	6	1	1	3	2			2
							Protein digestion and absorption															3	5	4	1						2
							Proximal tubule bicarbonate reclamation		6			4		1	4	6		6		3	3	1				5	7			1
							Regulation of autophagy
							Renal cell carcinoma		4			2			1	4	2	3		1	1			1		1	1
							Renin-angiotensin system											2
							Rheumatoid arthritis
							RIG-I-like receptor signaling pathway							1		4					2	1
							Salivary secretion																3								1
							Small cell lung cancer
							Synaptic vesicle cycle																1
							Systemic lupus erythematosus
							T cell receptor signaling pathway
							Taste transduction																1
							TGF-beta signaling pathway
							Thyroid cancer
							Tight junction
							Toll-like receptor signaling pathway
							Type I diabetes mellitus	5	1			1	6	2	7	2	1	2		7	5	18	8	4	1	1	1	7	2	6	5	6
							Type II diabetes mellitus	3			3	3	3	2	2	9	1			3	9	5	8	2	1	3		3	3	1	2	1
							Vascular smooth muscle contraction
							Vasopressin-regulated water reabsorption
							VEGF signaling pathway
							Viral myocarditis
							Vitamin digestion and absorption
							Wnt signaling pathway
							Other KEGG Pathways	62	197		42	135	148	82	109	320	80	173		151	200	275	412	162	74	104	128	119	63	66	64	108
							Pathway	Escherichia_Foregut	Acinetobacter_Foregut		Weissella_Midgut	Serratia_Midgut	Lactococcus_Midgut	Klebsiella_Midgut	Escherichia_Midgut	Enterobacter_Midgut	Citrobacter_Midgut	Acinetobacter_Midgut		Escherichia_Hindgut	Enterobacter_Hindgut	Desulfovibrio_Hindgut	Bacteroides_Hindgut	Parabacteroides_Hindgut	Tannerella_Hindgut	Serratia_Hindgut	Acinetobacter_Hindgut	Clostridium_Hindgut	Klebsiella_Hindgut	Lactococcus_Hindgut	Paludibacter_Hindgut	Desulfarculus
							Total Proteins	3407	9957		2616	7614	10355	5217	8342	18603	4506	8437		12147	11115	10702	16999	6435	3052	5446	5445	6306	4204	3624	3093	2060
							Total Predicted KEGG	1811	4864		1265	3767	4248	2978	3903	10156	2554	3973		5500	6393	6452	7903	3316	1457	3068	2716	3579	2318	2110	1710	1603
							CAZymes (GHs)	28	10		28	58	140	44	67	182	36	14		90	105	11	572	130	38	43	4	84	29	47	51	2
