# Supplementary material for: Major changes in microbial diversity and community composition across gut sections of a juvenile Panchlora cockroach
Source: PLoS One. 2017 May 18;12(5):e0177189. doi: 10.1371/journal.pone.0177189 (PMC5436645; doi:10.1371/journal.pone.0177189)
Supplement: S3 Dataset — (XLSX) [file pone.0177189.s003.xlsx]

## Sheet: Sheet1
CAZy	Foregut	Midgut	Hindgut		CAZy	Escherichia	Acinetobacter	Serratia	Klebsiella	Enterobacter	Citrobacter	Lactococcus	Clostridium	Weissella	Bacteroides	Parabacteroides	Tannerella	Paludibacter	Desulfarculus	Desulfovibrio		CAZy	Escherichia	Acinetobacter	Serratia	Klebsiella	Enterobacter	Citrobacter	Lactococcus	Clostridium	Weissella	Bacteroides	Parabacteroides	Tannerella	Paludibacter	Desulfarculus	Desulfovibrio
CBM2			86		CBM1																	GH5					1			3		4			1
CBM4			1		CBM10																	GH6
CBM5		10	8		CBM11																	GH9							1	1		2	2	1	1
CBM6			19		CBM12					4		4			4							GH44		1								4
CBM9			5		CBM13	1									13	2	2					GH45
CBM11			2		CBM14																	Cellulases	0	1	0	0	1	0	1	4	0	10	2	1	2	0	0
CBM12		8	17		CBM15																	GH8	2		2	1	8		2		1
CBM13		1	44		CBM16			1														GH10										1	1
CBM16		1	2		CBM17																	GH11
CBM20		1	28		CBM18																	GH26		1											2
CBM21		1			CBM19																	GH53								1		6	2		1
CBM22			3		CBM2										19	3	1	1				Hemicellulases	2	1	2	1	8	0	2	1	1	7	3	0	3	0	0
CBM26			4		CBM20										4	2	1					GH51								2	1				1
CBM27			22		CBM21																	GH67										1
CBM32		6	124		CBM22																	GH78							1	1		21	6	2
CBM33		25	8		CBM23																	GH105										24	2	4
CBM34		15	18		CBM24																	Debranching Enzymes	0	0	0	0	0	0	1	3	1	46	8	6	1	0	0
CBM35		1	38		CBM25																	GH1	26		10	13	47	5	52	20	3
CBM37		4	7		CBM26								1		1			1				GH2	11		3		7	1	2	4	1	73	23	4	6
CBM50	18	136	294		CBM27										6	1		1				GH3	6	4	7	1	19	1	4	6		44	14	3	4
CBM51			14		CBM28																	GH4	9	1	4	4	17	3		9
CE1		1	1		CBM29																	GH13	32		17	5	50	9	39	12	4	32	8	2	2	1	2
CE4	12	67	247		CBM3																	GH28					3					31	1		2
CE6		1	6		CBM30																	GH29										26	5	2	3
CE7		1	1		CBM31																	GH31	12		3	3	16	1	1	4	3	16	3		7		1
CE8	2	18	111		CBM32							1	1	1	19	2	2	1				GH35							1			6
CE9		2	1		CBM33			6		4		5										GH36	2				3				1	9	1
CE10	5	8	11		CBM34	5		3	1	3		2	1									GH38	5				6		5			1	1
CE11	11	29	207		CBM35	1									14	1		1				GH39										1	1
CE12			25		CBM36																	GH42				3	2	1				8
CE14	5	7	27		CBM37							2										GH43	3	9	1	2	8	2	3	2		52	17	4	6
CE15			1		CBM38																	GH52
GH1	16	531	658		CBM39																	GH57					2					2	4	2	1		5
GH2	2	35	540		CBM4																	GH92										46	5	3
GH3	6	69	543		CBM40																	Oligosaccharide Debranching Enzymes	106	14	45	31	180	23	107	57	12	347	83	20	31	1	8
GH4	7	81	139		CBM41																	GH18	5		12	3	10	1	4	2		2	3	1
GH5		1	75		CBM42																	GH20			7		5		3			20	8	2	2
GH8	3	50	26		CBM43																	GH23	11	6	6	1	8	2	1								1
GH9		9	27		CBM44																	GH24	10		5		8	1	2
GH10			57		CBM45																	GH25	4	3					24	3	4	3
GH11			1		CBM46																	GH73	9		3		11	2	21	2	6	11	1	1	1
GH13	18	245	471		CBM47																	Chitinase/Pectinase	39	9	33	4	42	6	55	7	10	36	12	4	3	0	1
GH15			10		CBM48
GH16		2	33		CBM49																	CAZy	Escherichia	Acinetobacter	Serratia	Klebsiella	Enterobacter	Citrobacter	Lactococcus	Clostridium	Weissella	Bacteroides	Parabacteroides	Tannerella	Paludibacter	Desulfarculus	Desulfovibrio
GH18	2	74	98		CBM5					4		4										Cellulases	0	1	0	0	1	0	1	4	0	10	2	1	2	0	0
GH19	2	18	21		CBM50	12	13	9	3	16	4	13		11	12	2	2	2	3	2		Hemicellulases	2	1	2	1	8	0	2	1	1	7	3	0	3	0	0
GH20		26	211		CBM51		5									1						Debranching Enzymes	0	0	0	0	0	0	1	3	1	46	8	6	1	0	0
GH23	5	37	31		CBM52																	Oligosaccharide Debranching Enzymes	106	14	45	31	180	23	107	57	12	347	83	20	31	1	8
GH24	1	27	44		CBM53																	Chitinase/Pectinase	39	9	33	4	42	6	55	7	10	36	12	4	3	0	1
GH25	5	56	79		CBM54
GH26			27		CBM55																	CAZy	147	25	80	36	231	29	166	72	24	446	108	31	40	1	9
GH27			17		CBM56
GH28		6	235		CBM57
GH29	1	9	299		CBM58
GH30		7	68		CBM59
GH31	4	89	338		CBM6										2
GH32	3	36	80		CBM7
GH33		3	9		CBM8
GH35		19	54		CBM9										1
GH36		11	34		CE0
GH37	5	66	34		CE1
GH38	4	29	59		CE10		5		1			2			2
GH39		8	37		CE11	4	6	2	2	6	1				7	3		3	1	5
GH42	1	40	137		CE12		2								5
GH43	4	31	231		CE13
GH44			18		CE14	6	4		1						1
GH47		3			CE15
GH50			1		CE16
GH51		3	15		CE2
GH53			24		CE3
GH55			14		CE4	12	12	4	1	12	1	11	4		13	4		1		2
GH57		1	85		CE5		3
GH58		1			CE6					3
GH59			8		CE7							1
GH63	1	10	32		CE8	4			1	7	2				8		1
GH65	3	46	55		CE9
GH66			1		GH0
GH67			6		GH1	26		10	13	47	5	52	20	3
GH68		6	2		GH10										1	1
GH70		7	22		GH100
GH73	6	118	162		GH101
GH75		1			GH102	3		2		4	1									1
GH76			39		GH103	2	1	4		4
GH77	3	42	242		GH104	3	1
GH78		8	429		GH105										24	2	4
GH81			2		GH106										9	1
GH85		5	8		GH107
GH88		15	121		GH108
GH89			8		GH109										5	5		1
GH91			2		GH11
GH92			81		GH110										1	1
GH94			35		GH111
GH95		1	67		GH112								1
GH97			42		GH113							2
GH101			1		GH114
GH102	1	13	35		GH115							1						1
GH103		7	8		GH116
GH104		5	6		GH117
GH105			76		GH12
GH106			33		GH120								1	1
GH109			15		GH121										1	1
GH110			6		GH122
GH112		2	8		GH123										2			1
GH113		1	1		GH124
GH115		1	5		GH125
GH117			1		GH126
GH120		1	6		GH127
GH121			6		GH128
GH123			7		GH13	32		17	5	50	9	39	12	4	32	8	2	2	1	2
GH128			2		GH14
PL1			25		GH15													1
PL2			1		GH16							1			4			1
PL5		1			GH17
PL8		5	37		GH18	5		12	3	10	1	4	2		2	3	1
PL9			2		GH19	2	1		2	7
PL10		1	27		GH2	11		3		7	1	2	4	1	73	23	4	6
PL11			4		GH20			7		5		3			20	8	2	2
PL12			6		GH21
PL13			2		GH22
PL17			4		GH23	11	6	6	1	8	2	1								1
PL22		6	6		GH24	10		5		8	1	2
Total CAZy	156	2268	7956		GH25	4	3					24	3	4	3
Total proteins	46501	867263	1124056		GH26		1											2
% ORFs	0.00335477	0.00261512	0.00707794		GH27										1			1
Total GH	103	1912	6460		GH28					3					31	1		2
					GH29										26	5	2	3
					GH3	6	4	7	1	19	1	4	6		44	14	3	4
					GH30										4	2	1
					GH31	12		3	3	16	1	1	4	3	16	3		7		1
					GH32	3		5	3	4		1		1	12	2
					GH33	2			1	2					1			1
					GH34
					GH35							1			6
					GH36	2				3				1	9	1
					GH37	9			1	11	3				4
					GH38	5				6		5			1	1
					GH39										1	1
					GH4	9	1	4	4	17	3		9
					GH40
					GH41
					GH42				3	2	1				8
					GH43	3	9	1	2	8	2	3	2		52	17	4	6
					GH44		1								4
					GH45
					GH46
					GH47
					GH48
					GH49
					GH5					1			3		4			1
					GH50
					GH51								2	1				1
					GH52
					GH53								1		6	2		1
					GH54
					GH55										5	2
					GH56
					GH57					2					2	4	2	1		5
					GH58					1
					GH59
					GH6
					GH60
					GH61
					GH62
					GH63	5		4		3					6
					GH64
					GH65	2				4		9	2		1
					GH66													1
					GH67										1
					GH68							2		1
					GH69
					GH7
					GH70	3							1	1	6
					GH71
					GH72
					GH73	9		3		11	2	21	2	6	11	1	1	1
					GH74
					GH75			1
					GH76								1		8		2	2
					GH77	4		5	1	11	1	3	5		2	1	2		1	1
					GH78							1	1		21	6	2
					GH79
					GH8	2		2	1	8		2		1
					GH80
					GH81
					GH82
					GH83
					GH84
					GH85							1
					GH86
					GH87
					GH88					5	2	1			21	2	1
					GH89
					GH9							1	1		2	2	1	1
					GH90
					GH91
					GH92										46	5	3
					GH93
					GH94								1
					GH95										16	3	1
					GH96
					GH97										17	2		1
					GH98
					GH99
					PL0
					PL1										7			1
					PL10										4
					PL11										1
					PL12										2
					PL13										1
					PL14
					PL15
					PL16
					PL17								3
					PL18
					PL19
					PL2
					PL20
					PL21
					PL22				1	3
					PL3
					PL4
					PL5
					PL6
					PL7
					PL8							3	1		2	1
					PL9
						230	78	126	55	349	44	235	95	40	720	152	47	63	6	20
