# Supplementary material for: Major changes in microbial diversity and community composition across gut sections of a juvenile Panchlora cockroach
Source: PLoS One. 2017 May 18;12(5):e0177189. doi: 10.1371/journal.pone.0177189 (PMC5436645; doi:10.1371/journal.pone.0177189)
Supplement: S4 Dataset — (XLSX) [file pone.0177189.s004.xlsx]

## Sheet: Sheet1
Phylum	Foregut bp	Midgut bp	Hindgut bp		Gammaproteobacteria					Gammaproteobacteria						Total Genera
Bacteroidetes	33634	793556	46168886			Genus	Foregut bp	Midgut bp	Hindgut bp		Genus	Foregut bp	Midgut bp	Hindgut bp			Genera	Phyla	Foregut bp	Midgut bp	Hindgut bp
Gammaproteobacteria	10134987	47597974	37227162			Enterobacter	0.0149184	0.320873	0.25053		Enterobacter	149136	14031699	8626832			Opitutus	Verrucomicrobia	0	0	67333
Firmicutes	507237	36726174	31469458			Escherichia	0.184244	0.153168	0.23819		Escherichia	1841843	6697991	8201894			Akkermansia	Verrucomicrobia	0	0	48427
Deltaproteobacteria	18772	739969	19955826			Serratia	0.000389826	0.139045	0.139458		Serratia	3897	6080410	4802126			Coraliomargarita	Verrucomicrobia	0	0	11822
Betaproteobacteria	3960	114754	6499927			Acinetobacter	0.770554	0.15271	0.104408		Acinetobacter	7703041	6677948	3595204			Methylacidiphilum	Verrucomicrobia	0	0	2170
Alphaproteobacteria	68116	1618765	6024102			Klebsiella	0.000362818	0.0744832	0.0761556		Klebsiella	3627	3257127	2622366			Unclassified Genus	Various Phyla	944551	33226886	38462938
Actinobacteria	11169	130557	2961282			Pseudomonas	0	0.0341511	0.036005		Pseudomonas	0	1493418	1239808			Magnetococcus	Unclassified_Proteobacteria	0	0	25056
Tenericutes	60481	1763866	2691190			Shigella	0.0228273	0.00785837	0.0210672		Shigella	228199	343644	725436			Unclassified	Unclassified	1519006	13984391	87063468
Fusobacteria	12441	673062	2339000			Salmonella	0.00179628	0.0213326	0.017129		Salmonella	17957	932869	589826			Marinitoga	Thermotogae	0	0	28575
Epsilonproteobacteria	7326	105202	2194614			Citrobacter	0	0.0741504	0.0144538		Citrobacter	0	3242576	497707			Thermosipho	Thermotogae	0	2392	24393
Spirochaetes	33496	893361	1219443			Pantoea	0.000240478	0.00207534	0.00495137		Pantoea	2404	90754	170497			Petrotoga	Thermotogae	0	0	9546
Synergistetes	0	1794	914020			Other Gammaprot.	0.00466721	0.0201525	0.097653		Other	46657	881262	3362612			Thermotoga	Thermotogae	0	941	4394
Cyanobacteria	55493	1437889	467548								Total bp	9996761	43729698	34434308			Thermodesulfatator	Thermodesulfobacteria	0	0	1407
Chlorobi	0	0	443363		Firmicutes					Firmicutes							Mycoplasma	Tenericutes	7158	100525	226524
Deinococcus-Thermus	0	3079	249523			Genus	Foregut bp	Midgut bp	Hindgut bp		Genus	Foregut bp	Midgut bp	Hindgut bp			Mesoplasma	Tenericutes	0	8003	9063
Verrucomicrobia	0	0	202119			Lactococcus	0.0573818	0.453896	0.146158		Lactococcus	4233	8663768	2620466			Ureaplasma	Tenericutes	0	3503	12082
Chloroflexi	1154	10058	177694			Clostridium	0.128862	0.00932817	0.282556		Clostridium	9506	178052	5065932			Acholeplasma	Tenericutes	0	0	11017
Planctomycetes	0	0	147577			Leuconostoc	0.259906	0.0595858	0.00185622		Leuconostoc	19173	1137347	33280			Thermanaerovibrio	Synergistetes	0	0	642930
Thermotogae	1293	43659	121048			Weissella	0.128577	0.139855	0.00111719		Weissella	9485	2669494	20030			Aminobacterium	Synergistetes	0	0	52099
Chlamydiae	16336	612261	116418			Enterococcus	0.0382139	0.0873202	0.0778644		Enterococcus	2819	1666729	1396028			Thermovirga	Synergistetes	0	0	19444
Deferribacteres	0	30662	105899			Streptococcus	0.0640106	0.0507074	0.0317814		Streptococcus	4722	967880	569808			Pyramidobacter	Synergistetes	0	0	13567
Acidobacteria	0	0	56431			Staphylococcus	0.0915832	0.0108169	0.0184314		Staphylococcus	6756	206468	330455			Aminomonas	Synergistetes	0	0	906
Alphaprobacteria	0	0	51739			Pediococcus	0	0.0967978	0.00158503		Pediococcus	0	1847634	28418			Treponema	Spirochaetes	0	2243	443847
Lentisphaerae	0	3594	25194			Bacillus	0.032046	0.0064311	0.0377292		Bacillus	2364	122754	676445			Borrelia	Spirochaetes	11580	123034	69350
Unclassified_Proteobacteria	0	0	25056			Lactobacillus	0.0119291	0.0334214	0.015418		Lactobacillus	880	637932	276428			Spirochaeta	Spirochaetes	0	0	169859
Fibrobacteres	0	1879	21681			Other Firmicutes	0.187491	0.0518399	0.385503		Other	13831	989496	6911663			Brachyspira	Spirochaetes	0	5380	75113
Elusimicrobia	0	0	18791								Total bp	73769	19087554	17928953			Leptospira	Spirochaetes	0	847	31219
Aquificae	2095	25117	14466		Bacteroidetes					Bacteroidetes							Sphaerochaeta	Spirochaetes	0	0	18071
Zetaproteobacteria	0	0	12871			Genus	Foregut bp	Midgut bp	Hindgut bp		Genus	Foregut bp	Midgut bp	Hindgut bp			Planctomyces	Planctomycetes	0	0	75645
Gemmatimonadetes	0	0	12737			Bacteroides	0	0.317506	0.465525		Bacteroides	0	18322	17091579			Isosphaera	Planctomycetes	0	0	25509
Dictyoglomi	968	9480	7697			Parabacteroides	0	0	0.170188		Parabacteroides	0	0	6248401			Pirellula	Planctomycetes	0	0	20312
Thermodesulfobacteria	0	0	3303			Paludibacter	0	0	0.0862921		Paludibacter	0	0	3168181			Rhodopirellula	Planctomycetes	0	0	19017
Nitrospirae	0	0	825			Tannerella	0	0.0202059	0.0756038		Tannerella	0	1166	2775764			Gemmatimonas	Gemmatimonadetes	0	0	12737
	10968958	93336712	161946890			Odoribacter	0	0.0923128	0.0357774		Odoribacter	0	5327	1313553			Enterobacter	Gammaproteobacteria	149136	14031699	8626832
						Porphyromonas	0	0	0.0398613		Porphyromonas	0	0	1463493			Acinetobacter	Gammaproteobacteria	7703041	6677948	3595204
Crenarchaeota	29722	747040	74885			Weeksella	1	0.289641	0.00174361		Weeksella	1367	16714	64016			Escherichia	Gammaproteobacteria	1841843	6697991	8201894
Euryarchaeota	66124	2177307	632193			Flavobacterium	0	0.0157696	0.0194172		Flavobacterium	0	910	712894			Serratia	Gammaproteobacteria	3897	6080410	4802126
Thaumarchaeota	0	14979	2061			Pedobacter	0	0.0427858	0.0146743		Pedobacter	0	2469	538763			Klebsiella	Gammaproteobacteria	3627	3257127	2622366
other	21541	858920	1672076			Prevotella	0	0.0726961	0.0119247		Prevotella	0	4195	437811			Citrobacter	Gammaproteobacteria	0	3242576	497707
Unclassified	1519006	13985991	87064268			Other Bacteroidetes	0	0.149083	0.0789924		Other	0	8603	2900176			Pseudomonas	Gammaproteobacteria	0	1493418	1239808
											Total bp	1367	57706	36714631			Salmonella	Gammaproteobacteria	17957	932869	589826
Sum Bacteria	10968958	93336712	161946890		Deltaproteobacteria					Deltaproteobacteria							Shigella	Gammaproteobacteria	228199	343644	725436
Sum Archaea/Other	117387	3798246	2381215			Genus	Foregut bp	Midgut bp	Hindgut bp		Genus	Foregut bp	Midgut bp	Hindgut bp			Erwinia	Gammaproteobacteria	2558	194019	155741
Total	11086345	97134958	164328105			Desulfovibrio	1	0.532903	0.605456		Desulfovibrio	824	14277	8920450			Dickeya	Gammaproteobacteria	0	82298	202080
Percent Bacteria	0.989412	0.960897	0.985509			Desulfarculus	0	0	0.132482		Desulfarculus	0	0	1951917			Cronobacter	Gammaproteobacteria	1063	123082	155573
Percent Archaea/Other	0.0105884	0.0391028	0.0144906			Geobacter	0	0.0561383	0.0553029		Geobacter	0	1504	814802			Pantoea	Gammaproteobacteria	2404	90754	170497
	1	1	1			Desulfurivibrio	0	0	0.0381459		Desulfurivibrio	0	0	562020			Thioalkalivibrio	Gammaproteobacteria	0	0	253118
Total plus Unclassified	12605351	111120949	251392373			Pelobacter	0	0	0.0259614		Pelobacter	0	0	382500			Shewanella	Gammaproteobacteria	1077	42615	133366
Percent Unclassified	0.120505	0.125863	0.346328			Desulfomicrobium	0	0	0.0200958		Desulfomicrobium	0	0	296080			Buchnera	Gammaproteobacteria	14564	116648	38501
	Foregut	Midgut	Hindgut			Desulfatibacillum	0	0	0.0178518		Desulfatibacillum	0	0	263018			Yersinia	Gammaproteobacteria	0	23469	142815
						Desulfococcus	0	0	0.0161603		Desulfococcus	0	0	238096			Pseudoxanthomonas	Gammaproteobacteria	0	0	153677
						Anaeromyxobacter	0	0	0.0133912		Anaeromyxobacter	0	0	197298			Pectobacterium	Gammaproteobacteria	0	67205	81234
						Desulfohalobium	0	0	0.0133841		Desulfohalobium	0	0	197194			Haemophilus	Gammaproteobacteria	4139	983	129059
						Other	0	0.410959	0.0617684		Other	0	11010	910060			Vibrio	Gammaproteobacteria	5586	9774	114547
											Total bp	824	26791	14733435			Xanthomonas	Gammaproteobacteria	0	909	128157
																	Edwardsiella	Gammaproteobacteria	0	52776	72443
																	Aeromonas	Gammaproteobacteria	0	1436	111527
																	Stenotrophomonas	Gammaproteobacteria	0	2409	110183
																	Cellvibrio	Gammaproteobacteria	0	0	95169
																	Rahnella	Gammaproteobacteria	870	40191	52080
																	Xenorhabdus	Gammaproteobacteria	0	51599	39557
																	Azotobacter	Gammaproteobacteria	0	1589	84716
																	Allochromatium	Gammaproteobacteria	0	0	82838
																	Nitrosococcus	Gammaproteobacteria	0	0	60266
																	Gamma	Gammaproteobacteria	0	0	58633
																	Actinobacillus	Gammaproteobacteria	0	0	58345
																	Acidithiobacillus	Gammaproteobacteria	0	0	57595
																	Methylomicrobium	Gammaproteobacteria	6900	0	39462
																	Halomonas	Gammaproteobacteria	0	0	44766
																	Photorhabdus	Gammaproteobacteria	3244	10186	31197
																	Chromohalobacter	Gammaproteobacteria	0	2338	42087
																	Alkalilimnicola	Gammaproteobacteria	0	0	40643
																	Pasteurella	Gammaproteobacteria	1302	0	39141
																	Halorhodospira	Gammaproteobacteria	0	0	40107
																	Oceanimonas	Gammaproteobacteria	0	0	39556
																	Gallibacterium	Gammaproteobacteria	0	1031	34178
																	Marinobacter	Gammaproteobacteria	0	2935	31656
																	Thiomicrospira	Gammaproteobacteria	0	17529	15799
																	Aliivibrio	Gammaproteobacteria	1431	17580	12831
																	Tolumonas	Gammaproteobacteria	0	0	28990
																	Methylococcus	Gammaproteobacteria	0	0	28728
																	Aggregatibacter	Gammaproteobacteria	0	0	27806
																	Hahella	Gammaproteobacteria	0	1269	24289
																	Halothiobacillus	Gammaproteobacteria	0	0	25045
																	Marinomonas	Gammaproteobacteria	0	3017	19630
																	Ferrimonas	Gammaproteobacteria	0	0	21353
																	Dichelobacter	Gammaproteobacteria	0	0	19925
																	Xylella	Gammaproteobacteria	0	0	19608
																	Methylomonas	Gammaproteobacteria	0	0	18247
																	Francisella	Gammaproteobacteria	0	1410	13073
																	Proteus	Gammaproteobacteria	0	1151	12293
																	Pseudoalteromonas	Gammaproteobacteria	0	2212	10948
																	Legionella	Gammaproteobacteria	0	0	11486
																	Alcanivorax	Gammaproteobacteria	0	0	11217
																	Psychromonas	Gammaproteobacteria	2890	0	7916
																	Mannheimia	Gammaproteobacteria	0	0	10607
																	Glaciecola	Gammaproteobacteria	0	0	9279
																	Saccharophagus	Gammaproteobacteria	0	0	8694
																	Idiomarina	Gammaproteobacteria	0	0	8366
																	Sodalis	Gammaproteobacteria	0	3295	4984
																	Coxiella	Gammaproteobacteria	0	0	7065
																	Psychrobacter	Gammaproteobacteria	0	0	5960
																	Photobacterium	Gammaproteobacteria	1033	0	4762
																	Wigglesworthia	Gammaproteobacteria	0	2765	2863
																	Moraxella	Gammaproteobacteria	0	0	4740
																	Alteromonas	Gammaproteobacteria	0	0	2982
																	Colwellia	Gammaproteobacteria	0	0	2687
																	Baumannia	Gammaproteobacteria	0	1316	1115
																	Thioalkalimicrobium	Gammaproteobacteria	0	0	2292
																	Teredinibacter	Gammaproteobacteria	0	0	2053
																	Trabulsiella	Gammaproteobacteria	0	1338	0
																	Kangiella	Gammaproteobacteria	0	0	966
																	Sulcia	Gammaproteobacteria	0	888	0
																	Fusobacterium	Fusobacteria	1688	21849	1352598
																	Sebaldella	Fusobacteria	1428	11431	195408
																	Ilyobacter	Fusobacteria	0	1158	126637
																	Streptobacillus	Fusobacteria	0	3756	57599
																	Leptotrichia	Fusobacteria	0	2322	51233
																	Lactococcus	Firmicutes	4233	8663768	2620466
																	Clostridium	Firmicutes	9506	178052	5065932
																	Enterococcus	Firmicutes	2819	1666729	1396028
																	Weissella	Firmicutes	9485	2669494	20030
																	Pediococcus	Firmicutes	0	1847634	28418
																	Streptococcus	Firmicutes	4722	967880	569808
																	Leuconostoc	Firmicutes	19173	1137347	33280
																	Lactobacillus	Firmicutes	880	637932	276428
																	Eubacterium	Firmicutes	0	2693	875943
																	Tetragenococcus	Firmicutes	0	543846	333620
																	Bacillus	Firmicutes	2364	122754	676445
																	Roseburia	Firmicutes	0	7248	593239
																	Listeria	Firmicutes	0	87782	490377
																	Staphylococcus	Firmicutes	6756	206468	330455
																	Melissococcus	Firmicutes	0	118581	260306
																	Erysipelothrix	Firmicutes	0	1634	349356
																	Oscillibacter	Firmicutes	0	0	347630
																	Desulfotomaculum	Firmicutes	0	2677	235770
																	Ethanoligenens	Firmicutes	0	0	223850
																	Paenibacillus	Firmicutes	0	0	202641
																	Acidaminococcus	Firmicutes	0	0	202036
																	Carnobacterium	Firmicutes	0	47183	139993
																	Acetivibrio	Firmicutes	0	0	166030
																	Desulfitobacterium	Firmicutes	0	0	145899
																	Heliobacterium	Firmicutes	0	0	145573
																	Megasphaera	Firmicutes	0	0	118063
																	Geobacillus	Firmicutes	0	2980	106255
																	Thermoanaerobacterium	Firmicutes	0	0	101918
																	Symbiobacterium	Firmicutes	0	0	99354
																	Alkaliphilus	Firmicutes	0	0	95603
																	Aster yellows	Firmicutes	9106	67160	18450
																	Desulfosporosinus	Firmicutes	0	2706	91496
																	Butyrivibrio	Firmicutes	0	0	86987
																	Lysinibacillus	Firmicutes	0	10976	72887
																	Acetobacterium	Firmicutes	0	0	82726
																	Selenomonas	Firmicutes	0	0	81787
																	Thermoanaerobacter	Firmicutes	0	11035	67181
																	Pelotomaculum	Firmicutes	0	0	77055
																	Caldicellulosiruptor	Firmicutes	0	2045	74987
																	Ruminococcus	Firmicutes	0	0	74454
																	Thermaerobacter	Firmicutes	0	0	72734
																	Moorella	Firmicutes	0	0	72391
																	Oceanobacillus	Firmicutes	0	0	65482
																	Filifactor	Firmicutes	0	1535	60895
																	Thermosediminibacter	Firmicutes	0	0	61699
																	Clostridiales	Firmicutes	0	0	55917
																	Natranaerobius	Firmicutes	0	1732	48022
																	Coprobacillus	Firmicutes	0	5534	42968
																	Veillonella	Firmicutes	0	0	48400
																	Macrococcus	Firmicutes	2266	21358	20800
																	Anaerococcus	Firmicutes	0	999	36841
																	Syntrophobotulus	Firmicutes	0	0	32352
																	Brevibacillus	Firmicutes	0	0	31214
																	Coprothermobacter	Firmicutes	0	0	29544
																	Syntrophomonas	Firmicutes	0	2852	23446
																	Aerococcus	Firmicutes	0	11953	12950
																	Mahella	Firmicutes	0	0	24078
																	Desulfurispirillum	Firmicutes	0	0	21357
																	Thermincola	Firmicutes	0	0	18824
																	Finegoldia	Firmicutes	0	3735	15078
																	Exiguobacterium	Firmicutes	0	864	14685
																	F0139	Firmicutes	0	10361	4424
																	Oenococcus	Firmicutes	0	12238	2389
																	Ammonifex	Firmicutes	0	0	12544
																	Halanaerobium	Firmicutes	0	0	12414
																	Tepidanaerobacter	Firmicutes	0	0	12238
																	Gemella	Firmicutes	0	2828	8498
																	spiroforme	Firmicutes	0	898	10093
																	Anoxybacillus	Firmicutes	0	0	10947
																	Alicyclobacillus	Firmicutes	0	0	9192
																	Halothermothrix	Firmicutes	0	0	9076
																	Carboxydothermus	Firmicutes	2459	1375	3652
																	Syntrophothermus	Firmicutes	0	0	6887
																	Kyrpidia	Firmicutes	0	0	5892
																	Onion	Firmicutes	0	2688	2854
																	Sulfobacillus	Firmicutes	0	0	5460
																	Acetohalobium	Firmicutes	0	0	5341
																	Blautia	Firmicutes	0	0	5179
																	Thermodesulfobium	Firmicutes	0	0	4344
																	Granulicatella	Firmicutes	0	0	2919
																	Dorea	Firmicutes	0	0	1464
																	Coprococcus	Firmicutes	0	0	1205
																	Anaerofustis	Firmicutes	0	0	951
																	Anaerotruncus	Firmicutes	0	0	883
																	Peptoniphilus	Firmicutes	0	0	854
																	Oribacterium	Firmicutes	0	0	820
																	Fibrobacter	Fibrobacteres	0	1879	16418
																	Arcobacter	Epsilonproteobacteria	0	12554	1859972
																	Campylobacter	Epsilonproteobacteria	0	11008	65947
																	Helicobacter	Epsilonproteobacteria	0	9746	42913
																	Nitratifractor	Epsilonproteobacteria	0	0	28203
																	Sulfurimonas	Epsilonproteobacteria	0	0	21961
																	Sulfurospirillum	Epsilonproteobacteria	0	0	15937
																	Nautilia	Epsilonproteobacteria	0	0	8004
																	Caminibacter	Epsilonproteobacteria	0	0	1152
																	Sulfuricurvum	Epsilonproteobacteria	0	0	973
																	Wolinella	Epsilonproteobacteria	0	0	814
																	Termite	Elusimicrobia	0	0	10697
																	Elusimicrobium	Elusimicrobia	0	0	6202
																	Dictyoglomus	Dictyoglomi	0	0	4104
																	Desulfovibrio	Deltaproteobacteria	824	14277	8920450
																	Desulfarculus	Deltaproteobacteria	0	0	1951917
																	Geobacter	Deltaproteobacteria	0	1504	814802
																	Desulfurivibrio	Deltaproteobacteria	0	0	562020
																	Pelobacter	Deltaproteobacteria	0	0	382500
																	Desulfomicrobium	Deltaproteobacteria	0	0	296080
																	Desulfatibacillum	Deltaproteobacteria	0	0	263018
																	Desulfococcus	Deltaproteobacteria	0	0	238096
																	Anaeromyxobacter	Deltaproteobacteria	0	0	197298
																	Desulfohalobium	Deltaproteobacteria	0	0	197194
																	Desulfobulbus	Deltaproteobacteria	0	0	175608
																	Syntrophobacter	Deltaproteobacteria	0	0	167034
																	Syntrophus	Deltaproteobacteria	0	2664	125002
																	Desulfobacca	Deltaproteobacteria	0	0	94201
																	Lawsonia	Deltaproteobacteria	0	8346	76254
																	Haliangium	Deltaproteobacteria	0	0	81204
																	Desulfobacterium	Deltaproteobacteria	0	0	56912
																	Myxococcus	Deltaproteobacteria	0	0	48560
																	Bilophila	Deltaproteobacteria	0	0	42479
																	Sorangium	Deltaproteobacteria	0	0	29857
																	Bdellovibrio	Deltaproteobacteria	0	0	4783
																	Desulfotalea	Deltaproteobacteria	0	0	3370
																	Hippea	Deltaproteobacteria	0	0	2624
																	Bacteriovorax	Deltaproteobacteria	0	0	2172
																	Deinococcus	Deinococcus-Thermus	0	3079	100905
																	Meiothermus	Deinococcus-Thermus	0	0	84175
																	Oceanithermus	Deinococcus-Thermus	0	0	21430
																	Thermus	Deinococcus-Thermus	0	0	18223
																	Marinithermus	Deinococcus-Thermus	0	0	5505
																	Truepera	Deinococcus-Thermus	0	0	5015
																	Denitrovibrio	Deferribacteres	0	0	22852
																	Deferribacter	Deferribacteres	0	0	20677
																	Calditerrivibrio	Deferribacteres	0	0	5153
																	Flexistipes	Deferribacteres	0	0	4125
																	Synechococcus	Cyanobacteria	0	814	88293
																	Prochlorococcus	Cyanobacteria	0	2448	35065
																	Gloeobacter	Cyanobacteria	0	0	34814
																	Nostoc	Cyanobacteria	0	0	30091
																	Microcystis	Cyanobacteria	0	0	11444
																	Cyanothece	Cyanobacteria	871	1721	7443
																	Thermosynechococcus	Cyanobacteria	0	0	9693
																	Trichodesmium	Cyanobacteria	0	814	1390
																	Synechocystis	Cyanobacteria	0	0	2122
																	Anabaena	Cyanobacteria	0	0	931
																	Roseiflexus	Chloroflexi	0	0	28781
																	Thermobaculum	Chloroflexi	0	0	19061
																	Sphaerobacter	Chloroflexi	0	0	18826
																	Dehalococcoides	Chloroflexi	0	0	17720
																	Dehalogenimonas	Chloroflexi	0	0	10233
																	Anaerolinea	Chloroflexi	0	0	7753
																	Chloroflexus	Chloroflexi	0	0	4713
																	Herpetosiphon	Chloroflexi	0	0	4045
																	Thermomicrobium	Chloroflexi	0	0	2682
																	Chlorobium	Chlorobi	0	0	247257
																	Chlorobaculum	Chlorobi	0	0	25785
																	Pelodictyon	Chlorobi	0	0	17892
																	Prosthecochloris	Chlorobi	0	0	16188
																	Chloroherpeton	Chlorobi	0	0	6047
																	Waddlia	Chlamydiae	0	803	15571
																	Simkania	Chlamydiae	0	0	6479
																	Burkholderia	Betaproteobacteria	0	40660	974014
																	Collimonas	Betaproteobacteria	0	1161	370627
																	Dechlorosoma	Betaproteobacteria	0	0	322851
																	Ralstonia	Betaproteobacteria	0	4641	312546
																	Herbaspirillum	Betaproteobacteria	0	0	310602
																	Chromobacterium	Betaproteobacteria	0	14704	271296
																	Bordetella	Betaproteobacteria	0	2907	243404
																	Herminiimonas	Betaproteobacteria	0	0	197180
																	Pseudogulbenkiania	Betaproteobacteria	0	1993	163833
																	Acidovorax	Betaproteobacteria	0	3315	161678
																	Cupriavidus	Betaproteobacteria	0	12503	148071
																	Nitrosomonas	Betaproteobacteria	0	3370	156750
																	Polaromonas	Betaproteobacteria	0	0	146039
																	Janthinobacterium	Betaproteobacteria	0	0	130369
																	Delftia	Betaproteobacteria	0	2053	125068
																	Thauera	Betaproteobacteria	0	0	125578
																	Azoarcus	Betaproteobacteria	0	0	123433
																	Achromobacter	Betaproteobacteria	0	3884	114946
																	Aromatoleum	Betaproteobacteria	0	0	112851
																	Verminephrobacter	Betaproteobacteria	0	0	107837
																	Variovorax	Betaproteobacteria	0	2316	104386
																	Alicycliphilus	Betaproteobacteria	0	1364	96062
																	Thiomonas	Betaproteobacteria	0	0	95511
																	Laribacter	Betaproteobacteria	0	825	93137
																	Comamonas	Betaproteobacteria	0	0	92174
																	Neisseria	Betaproteobacteria	0	851	86634
																	Methylovorus	Betaproteobacteria	0	0	84687
																	Leptothrix	Betaproteobacteria	0	0	84558
																	Ramlibacter	Betaproteobacteria	0	0	65331
																	Rhodoferax	Betaproteobacteria	0	0	57251
																	Dechloromonas	Betaproteobacteria	0	0	54342
																	Thiobacillus	Betaproteobacteria	0	0	51036
																	Polynucleobacter	Betaproteobacteria	0	0	46398
																	Pusillimonas	Betaproteobacteria	0	0	36307
																	Methylibium	Betaproteobacteria	0	0	35643
																	Sideroxydans	Betaproteobacteria	0	0	35404
																	Nitrosospira	Betaproteobacteria	0	0	30274
																	Methylobacillus	Betaproteobacteria	0	0	29261
																	Gallionella	Betaproteobacteria	0	0	24874
																	Methylotenera	Betaproteobacteria	0	0	23445
																	Taylorella	Betaproteobacteria	0	0	21996
																	thiomonas	Betaproteobacteria	0	0	9219
																	Bacteroides	Bacteroidetes	0	18322	17091579
																	Parabacteroides	Bacteroidetes	0	0	6248401
																	Paludibacter	Bacteroidetes	0	0	3168181
																	Tannerella	Bacteroidetes	0	1166	2775764
																	Blattabacterium	Bacteroidetes	427443	666001	684178
																	Porphyromonas	Bacteroidetes	0	0	1463493
																	Odoribacter	Bacteroidetes	0	5327	1313553
																	Flavobacterium	Bacteroidetes	0	910	712894
																	Pedobacter	Bacteroidetes	0	2469	538763
																	Prevotella	Bacteroidetes	0	4195	437811
																	Sphingobacterium	Bacteroidetes	0	0	345216
																	Dysgonomonas	Bacteroidetes	0	1375	284999
																	Capnocytophaga	Bacteroidetes	0	1612	189651
																	Niastella	Bacteroidetes	0	0	189543
																	Chitinophaga	Bacteroidetes	0	0	158415
																	Runella	Bacteroidetes	0	0	143655
																	Zunongwangia	Bacteroidetes	0	0	126140
																	Cellulophaga	Bacteroidetes	0	3433	110494
																	Dyadobacter	Bacteroidetes	0	0	102863
																	Lacinutrix	Bacteroidetes	0	0	97810
																	Fluviicola	Bacteroidetes	0	0	97683
																	Riemerella	Bacteroidetes	0	0	85552
																	Flavobacteriaceae	Bacteroidetes	0	0	84480
																	Owenweeksia	Bacteroidetes	0	0	82900
																	Weeksella	Bacteroidetes	1367	16714	64016
																	Robiginitalea	Bacteroidetes	0	0	74046
																	Maribacter	Bacteroidetes	0	0	71269
																	Leadbetterella	Bacteroidetes	0	0	71249
																	Haliscomenobacter	Bacteroidetes	0	0	70068
																	Cytophaga	Bacteroidetes	0	0	64426
																	Croceibacter	Bacteroidetes	0	0	60294
																	Rhodothermus	Bacteroidetes	0	0	59978
																	Cyclobacterium	Bacteroidetes	0	0	46875
																	Zobellia	Bacteroidetes	0	0	46874
																	Spirosoma	Bacteroidetes	0	0	45467
																	Gramella	Bacteroidetes	0	0	39841
																	Marivirga	Bacteroidetes	0	0	35343
																	Saprospira	Bacteroidetes	0	0	35053
																	Muricauda	Bacteroidetes	0	0	29939
																	Krokinobacter	Bacteroidetes	0	0	20614
																	Salinibacter	Bacteroidetes	0	0	18642
																	Alistipes	Bacteroidetes	0	0	9754
																	Polaribacter	Bacteroidetes	0	2183	0
																	Mucilaginibacter	Bacteroidetes	0	0	1043
																	Sulfurihydrogenibium	Aquificae	0	0	1158
																	Persephonella	Aquificae	0	0	1029
																	Aquifex	Aquificae	0	933	0
																	Desulfurobacterium	Aquificae	0	0	851
																	Methylobacterium	Alphaproteobacteria	0	2538	510730
																	Rhodopseudomonas	Alphaproteobacteria	0	0	216035
																	Rhizobium	Alphaproteobacteria	0	0	213445
																	Azospirillum	Alphaproteobacteria	0	3549	208787
																	Agrobacterium	Alphaproteobacteria	0	0	210660
																	Sinorhizobium	Alphaproteobacteria	0	2569	201363
																	Mesorhizobium	Alphaproteobacteria	0	809	191894
																	Caulobacter	Alphaproteobacteria	0	0	184194
																	Brucella	Alphaproteobacteria	0	5564	139870
																	Sphingobium	Alphaproteobacteria	0	0	144024
																	Beijerinckia	Alphaproteobacteria	0	6249	126931
																	Xanthobacter	Alphaproteobacteria	0	0	124085
																	Bartonella	Alphaproteobacteria	0	0	119294
																	Magnetospirillum	Alphaproteobacteria	0	0	118498
																	Rhodospirillum	Alphaproteobacteria	0	0	106731
																	Rhodobacter	Alphaproteobacteria	0	814	103923
																	Hyphomicrobium	Alphaproteobacteria	0	0	90011
																	Bradyrhizobium	Alphaproteobacteria	0	848	84425
																	Ochrobactrum	Alphaproteobacteria	0	0	80593
																	Phenylobacterium	Alphaproteobacteria	0	0	80480
																	Starkeya	Alphaproteobacteria	0	0	76044
																	Azorhizobium	Alphaproteobacteria	0	0	73606
																	Acetobacter	Alphaproteobacteria	0	0	64387
																	Methylocella	Alphaproteobacteria	0	0	57344
																	Nitrobacter	Alphaproteobacteria	0	0	52383
																	Gluconacetobacter	Alphaproteobacteria	0	1474	49640
																	Rickettsia	Alphaproteobacteria	9323	13436	24975
																	Asticcacaulis	Alphaproteobacteria	0	0	44337
																	Sphingomonas	Alphaproteobacteria	0	0	43559
																	Polymorphum	Alphaproteobacteria	0	920	42282
																	Paracoccus	Alphaproteobacteria	0	0	43109
																	Zymomonas	Alphaproteobacteria	0	0	42560
																	Novosphingobium	Alphaproteobacteria	0	0	39018
																	Chelativorans	Alphaproteobacteria	0	0	33830
																	Oligotropha	Alphaproteobacteria	0	0	33091
																	Ruegeria	Alphaproteobacteria	0	1303	30113
																	Sphingopyxis	Alphaproteobacteria	0	0	31246
																	Acidiphilium	Alphaproteobacteria	0	0	25963
																	Brevundimonas	Alphaproteobacteria	0	0	24757
																	Roseobacter	Alphaproteobacteria	0	0	23363
																	Ehrlichia	Alphaproteobacteria	3918	15828	3511
																	Gluconobacter	Alphaproteobacteria	0	0	20710
																	Pseudovibrio	Alphaproteobacteria	0	0	16295
																	Granulibacter	Alphaproteobacteria	0	0	14448
																	Rhodomicrobium	Alphaproteobacteria	0	0	13777
																	Erythrobacter	Alphaproteobacteria	0	0	10434
																	Micavibrio	Alphaproteobacteria	0	0	10079
																	Dinoroseobacter	Alphaproteobacteria	0	0	9814
																	Maricaulis	Alphaproteobacteria	0	0	8121
																	Parvibaculum	Alphaproteobacteria	0	0	7945
																	Parvularcula	Alphaproteobacteria	0	0	7061
																	Jannaschia	Alphaproteobacteria	0	0	6692
																	Orientia	Alphaproteobacteria	1048	3961	1101
																	Ketogulonicigenium	Alphaproteobacteria	0	0	5286
																	Oceanicola	Alphaproteobacteria	0	0	3051
																	Wolbachia	Alphaproteobacteria	0	1642	1034
																	Hyphomonas	Alphaproteobacteria	0	0	2141
																	Neorickettsia	Alphaproteobacteria	0	0	2051
																	methylobacterium	Alphaproteobacteria	0	0	1681
																	Citreicella	Alphaproteobacteria	0	0	882
																	Aurantimonas	Alphaproteobacteria	0	0	838
																	Pelagibacterium	Alphaprobacteria	0	0	51739
																	Mycobacterium	Actinobacteria	0	0	174817
																	Slackia	Actinobacteria	0	0	170515
																	Jonesia	Actinobacteria	0	0	162152
																	Streptomyces	Actinobacteria	0	0	153434
																	Eggerthella	Actinobacteria	0	0	151974
																	Arcanobacterium	Actinobacteria	0	0	140168
																	Mobiluncus	Actinobacteria	0	0	136229
																	Arthrobacter	Actinobacteria	0	0	130161
																	Bifidobacterium	Actinobacteria	0	0	105454
																	Corynebacterium	Actinobacteria	0	0	85266
																	Beutenbergia	Actinobacteria	0	0	61178
																	Nocardia	Actinobacteria	0	0	60475
																	Propionibacterium	Actinobacteria	0	0	52937
																	Nocardiopsis	Actinobacteria	0	0	52587
																	Rothia	Actinobacteria	0	0	51879
																	Olsenella	Actinobacteria	0	0	41106
																	Rubrobacter	Actinobacteria	0	0	36957
																	Nakamurella	Actinobacteria	0	0	36860
																	Conexibacter	Actinobacteria	0	0	34680
																	Kineococcus	Actinobacteria	0	0	34117
																	Pseudonocardia	Actinobacteria	0	0	33755
																	Isoptericola	Actinobacteria	0	0	33664
																	Nocardioides	Actinobacteria	0	0	31802
																	Cellulomonas	Actinobacteria	0	0	30780
																	Coriobacterium	Actinobacteria	0	0	28008
																	Sanguibacter	Actinobacteria	0	0	27172
																	Amycolicicoccus	Actinobacteria	0	0	26755
																	Kytococcus	Actinobacteria	0	0	26261
																	Thermomonospora	Actinobacteria	0	0	24818
																	Kitasatospora	Actinobacteria	0	0	22145
																	Frankia	Actinobacteria	0	0	21431
																	Rhodococcus	Actinobacteria	0	0	21211
																	Gordonia	Actinobacteria	0	0	19253
																	Blastococcus	Actinobacteria	0	0	18976
																	Salinispora	Actinobacteria	0	0	18255
																	Catenulispora	Actinobacteria	0	0	17801
																	Microbacterium	Actinobacteria	0	7016	6994
																	Kocuria	Actinobacteria	0	0	13683
																	Streptosporangium	Actinobacteria	0	0	13143
																	Leifsonia	Actinobacteria	0	0	13133
																	Amycolatopsis	Actinobacteria	0	0	13038
																	Acidothermus	Actinobacteria	0	0	12600
																	Stackebrandtia	Actinobacteria	0	0	12079
																	Brachybacterium	Actinobacteria	0	0	11355
																	Verrucosispora	Actinobacteria	0	0	11006
																	Xylanimonas	Actinobacteria	0	0	10269
																	Kribbella	Actinobacteria	0	0	10140
																	Gardnerella	Actinobacteria	0	0	8157
																	Geodermatophilus	Actinobacteria	0	0	7998
																	Saccharopolyspora	Actinobacteria	0	850	7129
																	Micrococcus	Actinobacteria	0	0	7759
																	Cryptobacterium	Actinobacteria	0	0	7195
																	Clavibacter	Actinobacteria	0	0	6645
																	Intrasporangium	Actinobacteria	0	0	5215
																	Thermobifida	Actinobacteria	0	0	5026
																	Thermobispora	Actinobacteria	0	0	4935
																	Acidimicrobium	Actinobacteria	0	0	4786
																	Saccharomonospora	Actinobacteria	0	0	3710
																	Actinosynnema	Actinobacteria	0	0	3621
																	Microlunatus	Actinobacteria	0	0	3054
																	Micromonospora	Actinobacteria	0	0	3043
																	Tropheryma	Actinobacteria	0	0	1941
																	Segniliparus	Actinobacteria	0	0	1089
																	Atopobium	Actinobacteria	0	982	0
																	Granulicella	Acidobacteria	0	0	19661
																	Acidobacterium	Acidobacteria	0	0	11841
																	Terriglobus	Acidobacteria	0	0	5971
																			13000735	111279109	249729957
																	Ignisphaera	Crenarchaeota	0	0	6977
																	Staphylothermus	Crenarchaeota	0	6240	0
																	Pyrolobus	Crenarchaeota	0	3958	1631
																	Desulfurococcus	Crenarchaeota	0	2091	1301
																	Sulfolobus	Crenarchaeota	0	3280	0
																	Pyrobaculum	Crenarchaeota	0	0	1759
																	Caldivirga	Crenarchaeota	0	872	0
																	Methanocella	Euryarchaeota	0	0	76470
																	Methanothermococcus	Euryarchaeota	2502	14062	9519
																	Methanoculleus	Euryarchaeota	0	0	22826
																	Methanococcus	Euryarchaeota	867	10801	10565
																	Methanosarcina	Euryarchaeota	0	4443	14321
																	Methanoplanus	Euryarchaeota	0	3070	12841
																	Methanosphaerula	Euryarchaeota	0	0	12253
																	Methanosphaera	Euryarchaeota	0	2899	8116
																	Methanobrevibacter	Euryarchaeota	0	4466	5898
																	Methanosaeta	Euryarchaeota	0	1708	6837
																	Methanocaldococcus	Euryarchaeota	0	7133	1136
																	Methanoregula	Euryarchaeota	0	0	7112
																	Thermococcus	Euryarchaeota	0	1484	4858
																	Methanosalsum	Euryarchaeota	0	953	4481
																	Methanococcoides	Euryarchaeota	0	0	4957
																	Methanobacterium	Euryarchaeota	0	0	4456
																	Haloferax	Euryarchaeota	0	0	3563
																	Methanospirillum	Euryarchaeota	0	0	3079
																	Halorubrum	Euryarchaeota	0	0	2417
																	Methanothermobacter	Euryarchaeota	0	1668	0
																	Archaeoglobus	Euryarchaeota	0	0	1265
																	Picrophilus	Euryarchaeota	0	1111	0
																	Halomicrobium	Euryarchaeota	0	0	1100
																	Marvinbryantia	Euryarchaeota	0	0	905
																	Methanocorpusculum	Euryarchaeota	0	0	901
																	Natrialba	Euryarchaeota	0	0	891
																	Pyrococcus	Euryarchaeota	0	831	0
																	Thermoplasma	Euryarchaeota	0	0	830
																	Methanothermus	Euryarchaeota	0	0	801
