# Supplementary material for: Major changes in microbial diversity and community composition across gut sections of a juvenile Panchlora cockroach
Source: PLoS One. 2017 May 18;12(5):e0177189. doi: 10.1371/journal.pone.0177189 (PMC5436645; doi:10.1371/journal.pone.0177189)
Supplement: S5 Dataset — (XLSX) [file pone.0177189.s005.xlsx]

## Sheet: Sheet1
Genome Name	IMG ID	Total gene count	GC (%)	Total number of bases	Category
Acrididae gut microbial communities from Texas A and M University, USA - Sample 321 (grasshopper_velvet45_4)	2035265001	19210	41.147	16328690	Other Insect Gut
Acromyrmex echinatior fungus garden microbial communities from Panama (combined)	2035918000	114620	53.498	61239920	Attini Fungus Garden
Agrotis sp. gut microbial communities from Texas A and M University, USA (cutworm_velet_41_8)	2035265002	24455	38.193	12641191	Other Insect Gut
Amitermes wheeleri hindgut microbial communities from Arizona, USA (Newbler assembly)	2030936000	322148	46.45	140205196	Termite Gut
Anoplophora glabripennis gut microbial communities from Worchester, Massachusetts, USA - Larvae (6 May 2010 assembly)	2084038013	663502	55.629	280968062	Other Insect Gut
Apterostigma dentigerum fungus garden microbial communities from Gamboa, Panama	2029527003	220873	57.343	97571324	Attini Fungus Garden
Atta cephalotes fungus garden (ACEF)	2029527004	74196	51.477	40623338	Attini Fungus Garden
Atta colombica fungus garden Top	2029527005	241664	53.989	100904834	Attini Fungus Garden
Cyphomyrmex longiscapus fungus garden microbial communities from Gamboa, Panama	2030936005	190674	56.451	88331577	Attini Fungus Garden
Fungus garden microbial communities from Atta colombica in Panama - dump bottom (Dump bottom)	2040502000	1281334	64.725	482217958	Attini Refuse Pile
Fungus garden microbial communities from Atta colombica in Panama - from dump top (Dump top)	2038011000	1292128	59.956	465469652	Attini Dump
Fungus garden microbial communities from Atta colombica in Panama -fungus garden bottom (Fungus garden bottom)	2029527006	199573	54.566	83167033	Attini Fungus Garden
Fungus garden microbial communities from Trachymyrmex	2084038018	200369	54.212	79020976	Attini Fungus Garden
Honey bee gut microbial communities from Yale University West Campus, CT. USA (Honey Bee colony, Assem Contigs Jan 2012 Assem)	3300000333	619364	40.744	250451513	Honeybee gut
Honey bee gut microbiome from Carl Hayden Bee Research Center, Tucson, Arizona, USA - sample 1, colony 176 (re-annotation)	3300005721	126907	38.338	76583270	Honeybee gut
Panchlora gut microbial communities from Gamboa, Panama - Panchlora_foregut_metagenome (Panchlora foregut, UnAmp Illumina Only Nov 2011 assem)	3300000061	53580	37.667	33152349	Panchlora Gut
Panchlora gut microbial communities from Gamboa, Panama - Panchlora_hindgut_metagenome (Panchlora hindgut, UnAmp Illumina Only Nov 2011 assem)	3300000059	1179252	43.844	600271525	Panchlora Gut
Panchlora_midgut_metagenome (Panchlora midgut, UnAmp Illumina Only Dec 2011 assem)	3300000060	1473007	36.901	765263861	Panchlora Gut
Passalidae beetle gut microbial communities from Costa Rica - Adult (4MA+4BA+4MSA) (Adult (4MA+4BA+4MSA) Oct 2011 assem - Assem Ctgs)	3300000836	425036	32.642	142922252	Other Insect Gut
Termite gut microbial communities from Costa Rica - P3 luminal contents (re-annotation)	3300005485	85468	47.974	53507758	Termite Gut
Trichonympha termite gut microbial communities from Mt. Pinos, Los Padres National Forest, California, USA (re-annotation)	3300005352	42467	38.718	24579496	Termite Gut
